# Supplementary material for: Fast multiple sequence alignment via multi-armed bandits
Source: Bioinformatics. 2024 Jun 28;40(Suppl 1):i328–36. doi: 10.1093/bioinformatics/btae225 (PMC11211838; doi:10.1093/bioinformatics/btae225)
Supplement: btae225_Supplementary_Data [file btae225_supplementary_data.zip]

Archive with 5 entries (4 files):
- btae225_Supplementary_Data/
- btae225_Supplementary_Data/Mazooji.316.cover.pdf.pdf
- btae225_Supplementary_Data/Mazooji.316.marked.pdf.pdf
- btae225_Supplementary_Data/Mazooji.316.sup.1.pdf.pdf
- btae225_Supplementary_Data/refs.bib.bib
