# Supplementary material for: Fast multiple sequence alignment via multi-armed bandits
Source: Bioinformatics. 2024 Jun 28;40(Suppl 1):i328–36. doi: 10.1093/bioinformatics/btae225 (PMC11211838; doi:10.1093/bioinformatics/btae225)
Supplement: btae225_Supplementary_Data [file btae225_supplementary_data.zip › btae225_Supplementary_Data/refs.bib.bib]

@article{nguyen2015upp,
  title={Ultra-large alignments using phylogeny-aware profiles},
  author={Nguyen, Nam-phuong D and Mirarab, Siavash and Kumar, Keerthana and Warnow, Tandy},
  journal={Genome biology},
  volume={16},
  number={1},
  pages={1--15},
  year={2015},
  publisher={BioMed Central}
}

@article{park2023upp2,
  title={{UPP2}: fast and accurate alignment of datasets with fragmentary sequences},
  author={Park, Minhyuk and Ivanovic, Stefan and Chu, Gillian and Shen, Chengze and Warnow, Tandy},
  journal={Bioinformatics},
  volume={39},
  number={1},
  pages={btad007},
  year={2023},
  publisher={Oxford University Press}
}


@article{finn2011hmmer,
  title={HMMER web server: interactive sequence similarity searching},
  author={Finn, Robert D and Clements, Jody and Eddy, Sean R},
  journal={Nucleic acids research},
  volume={39},
  number={suppl\_2},
  pages={W29--W37},
  year={2011},
  publisher={Oxford University Press}
}


@article{mhap,
  title={Assembling large genomes with single-molecule sequencing and locality-sensitive hashing},
  author={Berlin, Konstantin and Koren, Sergey and Chin, Chen-Shan and Drake, James P and Landolin, Jane M and Phillippy, Adam M},
  journal={Nature biotechnology},
  volume={33},
  number={6},
  pages={623--630},
  year={2015},
  publisher={Nature Publishing Group US New York}
}


@inproceedings{ghosh2011moderates,
  title={Who moderates the moderators? crowdsourcing abuse detection in user-generated content},
  author={Ghosh, Arpita and Kale, Satyen and McAfee, Preston},
  booktitle={Proceedings of the 12th ACM conference on Electronic commerce},
  pages={167--176},
  year={2011}
}

@book{cover2012elements,
  title={Elements of information theory},
  author={Cover, Thomas M and Thomas, Joy A},
  year={2012},
  publisher={John Wiley \& Sons}
}

@inproceedings{jain2017fast,
  title={A fast approximate algorithm for mapping long reads to large reference databases},
  author={Jain, Chirag and Dilthey, Alexander and Koren, Sergey and Aluru, Srinivas and Phillippy, Adam M},
  booktitle={International Conference on Research in Computational Molecular Biology},
  pages={66--81},
  year={2017},
  organization={Springer}
}

@article{ondov2016mash,
  title={Mash: fast genome and metagenome distance estimation using MinHash},
  author={Ondov, Brian D and Treangen, Todd J and Melsted, P{\'a}ll and Mallonee, Adam B and Bergman, Nicholas H and Koren, Sergey and Phillippy, Adam M},
  journal={Genome biology},
  volume={17},
  number={1},
  pages={132},
  year={2016},
  publisher={Springer}
}

@article{yu2015useful,
  title={A useful variant of the Davis--Kahan theorem for statisticians},
  author={Yu, Yi and Wang, Tengyao and Samworth, Richard J},
  journal={Biometrika},
  volume={102},
  number={2},
  pages={315--323},
  year={2015},
  publisher={Oxford University Press}
}

@inproceedings{baharav2019ultra,
  title={Ultra Fast Medoid Identification via Correlated Sequential Halving},
  author={Baharav, Tavor and Tse, David},
  booktitle={Advances in Neural Information Processing Systems},
  pages={3650--3659},
  year={2019}
}

@inproceedings{bubeck2013multiple,
  title={Multiple identifications in multi-armed bandits},
  author={Bubeck, S{\'e}ebastian and Wang, Tengyao and Viswanathan, Nitin},
  booktitle={International Conference on Machine Learning},
  pages={258--265},
  year={2013}
}
@article{mahoney2016lecture,
  title={Lecture notes on spectral graph methods},
  author={Mahoney, Michael W},
  journal={arXiv preprint arXiv:1608.04845},
  year={2016}
}

@inproceedings{even2002pac,
  title={PAC bounds for multi-armed bandit and Markov decision processes},
  author={Even-Dar, Eyal and Mannor, Shie and Mansour, Yishay},
  booktitle={International Conference on Computational Learning Theory},
  pages={255--270},
  year={2002},
  organization={Springer}
}

@inproceedings{heidrich2009hoeffding,
  title={Hoeffding and Bernstein races for selecting policies in evolutionary direct policy search},
  author={Heidrich-Meisner, Verena and Igel, Christian},
  booktitle={Proceedings of the 26th Annual International Conference on Machine Learning},
  pages={401--408},
  year={2009}
}

@inproceedings{jun2016top,
  title={Top Arm Identification in Multi-Armed Bandits with Batch Arm Pulls.},
  author={Jun, Kwang-Sung and Jamieson, Kevin G and Nowak, Robert D and Zhu, Xiaojin},
  booktitle={AISTATS},
  pages={139--148},
  year={2016}
}

@inproceedings{maron1994hoeffding,
  title={Hoeffding races: Accelerating model selection search for classification and function approximation},
  author={Maron, Oded and Moore, Andrew W},
  booktitle={Advances in neural information processing systems},
  pages={59--66},
  year={1994}
}

@article{fan2016ell,
  title={An $\ell_{\infty}$ eigenvector perturbation bound and its application to robust covariance estimation},
  author={Fan, Jianqing and Wang, Weichen and Zhong, Yiqiao},
  journal={arXiv preprint arXiv:1603.03516},
  year={2016}
}

@book{verdu1998multiuser,
  title={Multiuser detection},
  author={Verdu, Sergio and others},
  year={1998},
  publisher={Cambridge university press}
}

@article{abbe2017entrywise,
  title={Entrywise eigenvector analysis of random matrices with low expected rank},
  author={Abbe, Emmanuel and Fan, Jianqing and Wang, Kaizheng and Zhong, Yiqiao},
  journal={arXiv preprint arXiv:1709.09565},
  year={2017}
}

@article{coja2010graph,
  title={Graph partitioning via adaptive spectral techniques},
  author={Coja-Oghlan, Amin},
  journal={Combinatorics, Probability and Computing},
  volume={19},
  number={2},
  pages={227--284},
  year={2010},
  publisher={Cambridge University Press}
}


@inproceedings{chin2015stochastic,
  title={Stochastic block model and community detection in sparse graphs: A spectral algorithm with optimal rate of recovery},
  author={Chin, Peter and Rao, Anup and Vu, Van},
  booktitle={Conference on Learning Theory},
  pages={391--423},
  year={2015}
}

@inproceedings{chen2016community,
  title={Community recovery in graphs with locality},
  author={Chen, Yuxin and Kamath, Govinda and Suh, Changho and Tse, David},
  booktitle={International Conference on Machine Learning},
  pages={689--698},
  year={2016}
}

@article{shah2016permutation,
  title={A permutation-based model for crowd labeling: Optimal estimation and robustness},
  author={Shah, Nihar B and Balakrishnan, Sivaraman and Wainwright, Martin J},
  journal={arXiv preprint arXiv:1606.09632},
  year={2016}
}

@inproceedings{baharav2019spectral,
  title={Spectral Jaccard Similarity: A new approach to estimating pairwise sequence alignments},
  author={Baharav, Tavor and Kamath, Govinda M and Tse, David N and Shomorony, Ilan},
  booktitle={Proceedings of the twenty-fourth annual international conference on Resaerch in computational molecular biology},
  pages={223-225},
  year={2020}
}

@article{davis1970rotation,
  title={The rotation of eigenvectors by a perturbation. III},
  author={Davis, Chandler and Kahan, William Morton},
  journal={SIAM Journal on Numerical Analysis},
  volume={7},
  number={1},
  pages={1--46},
  year={1970},
  publisher={SIAM}
}

@article{dawid1979maximum,
  title={Maximum likelihood estimation of observer error-rates using the EM algorithm},
  author={Dawid, Alexander Philip and Skene, Allan M},
  journal={Journal of the Royal Statistical Society: Series C (Applied Statistics)},
  volume={28},
  number={1},
  pages={20--28},
  year={1979},
  publisher={Wiley Online Library}
}

@article{tropp2015introduction,
  title={An introduction to matrix concentration inequalities},
  author={Tropp, Joel A},
  journal={arXiv preprint arXiv:1501.01571},
  year={2015}
}

@InProceedings{Bagaria2017,
  title = 	 {Medoids in Almost-Linear Time via Multi-Armed Bandits},
  author = 	 {Vivek Bagaria and Govinda Kamath and Vasilis Ntranos and Martin Zhang and David Tse},
  booktitle = 	 {Proceedings of the Twenty-First International Conference on Artificial Intelligence and Statistics},
  pages = 	 {500--509},
  year = 	 {2018},
  volume = 	 {84},
  series = 	 {Proceedings of Machine Learning Research},
  month = 	 {09--11 Apr},
  publisher = 	 {PMLR},
  pdf = 	 {http://proceedings.mlr.press/v84/bagaria18a/bagaria18a.pdf},
  url = 	 {http://proceedings.mlr.press/v84/bagaria18a.html}
}

@inproceedings{Myers2014,
  title={Efficient local alignment discovery amongst noisy long reads},
  author={Myers, Gene},
  booktitle={International Workshop on Algorithms in Bioinformatics},
  pages={52--67},
  year={2014},
  organization={Springer}
}


@article{Myers1995,
  title={Combinatorial algorithms for DNA sequence assembly},
  author={Kececioglu, John D and Myers, Eugene W},
  journal={Algorithmica},
  volume={13},
  number={1-2},
  pages={7},
  year={1995},
  publisher={Springer}
}

@article{Kamath2017,
  title={HINGE: long-read assembly achieves optimal repeat resolution},
  author={Kamath, Govinda M and Shomorony, Ilan and Xia, Fei and Courtade, Thomas A and Tse, David N},
  journal={Genome research},
  volume={27},
  number={5},
  pages={747--756},
  year={2017},
  publisher={Cold Spring Harbor Lab}
}

@article{Berlin2015,
  title={Assembling large genomes with single-molecule sequencing and locality-sensitive hashing},
  author={Berlin, Konstantin and Koren, Sergey and Chin, Chen-Shan and Drake, James P and Landolin, Jane M and Phillippy, Adam M},
  journal={Nature biotechnology},
  volume={33},
  number={6},
  pages={623},
  year={2015},
  publisher={Nature Publishing Group}
}


@article{Kolmogorov2019,
  title={Assembly of long, error-prone reads using repeat graphs},
  author={Kolmogorov, Mikhail and Yuan, Jeffrey and Lin, Yu and Pevzner, Pavel A},
  journal={Nature biotechnology},
  pages={1},
  year={2019},
  publisher={Nature Publishing Group}
}

@article{Chin2016,
  title={Phased diploid genome assembly with single-molecule real-time sequencing},
  author={Chin, Chen-Shan and Peluso, Paul and Sedlazeck, Fritz J and Nattestad, Maria and Concepcion, Gregory T and Clum, Alicia and Dunn, Christopher and O'Malley, Ronan and Figueroa-Balderas, Rosa and Morales-Cruz, Abraham and others},
  journal={Nature methods},
  volume={13},
  number={12},
  pages={1050},
  year={2016},
  publisher={Nature Publishing Group}
}

@article{Koren2017,
  title={Canu: scalable and accurate long-read assembly via adaptive k-mer weighting and repeat separation},
  author={Koren, Sergey and Walenz, Brian P and Berlin, Konstantin and Miller, Jason R and Bergman, Nicholas H and Phillippy, Adam M},
  journal={Genome research},
  volume={27},
  number={5},
  pages={722--736},
  year={2017},
  publisher={Cold Spring Harbor Lab}
}

% %article{Bagaria2018,
%   title={Adaptive Monte-Carlo Optimization},
%   author={Bagaria, Vivek and Kamath, Govinda M and Tse, David N},
%   journal={arXiv preprint arXiv:1805.08321},
%   year={2018}
% }

@article{bagaria2021bandit,
  title={Bandit-based monte carlo optimization for nearest neighbors},
  author={Bagaria, Vivek and Baharav, Tavor Z and Kamath, Govinda M and David, N Tse},
  journal={IEEE Journal on Selected Areas in Information Theory},
  volume={2},
  number={2},
  pages={599--610},
  year={2021},
  publisher={IEEE}
}


@article{Bubeck2012,
author = {Bubeck, S and Cesa-Bianchi, N and Bubeck, S{\'{e}}bastien and Cesa-Bianchi, Nico{\`{i}} O},
doi = {10.1561/2200000024},
journal = {Foundations and Trends R in Machine Learning},
number = {1},
pages = {1--122},
title = {{Regret Analysis of Stochastic and Nonstochastic Multi-armed Bandit Problems}},
volume = {5},
year = {2012}
}


@article{karnin2013sequentialhalving,
author = {Karnin, Zohar Shay and Koren, Tomer and Somekh, Oren},
booktitle = {Proceedings of the International Conference on Machine Learning (ICML)},
pages = {1238--1246},
title = {{Almost Optimal Exploration in Multi-Armed Bandits.}},
url = {http://proceedings.mlr.press/v28/karnin13.pdf},
year = {2013}
}


@article{cazenave2014sequential,
  title={Sequential halving applied to trees},
  author={Cazenave, Tristan},
  journal={IEEE Transactions on Computational Intelligence and AI in Games},
  volume={7},
  number={1},
  pages={102--105},
  year={2014},
  publisher={IEEE}
}

@inproceedings{pepels2016sequential,
  title={Sequential halving for partially observable games},
  author={Pepels, Tom and Cazenave, Tristan and Winands, Mark HM},
  booktitle={Computer Games: Fourth Workshop on Computer Games, CGW 2015, and the Fourth Workshop on General Intelligence in Game-Playing Agents, GIGA 2015, Held in Conjunction with the 24th International Conference on Artificial Intelligence, IJCAI 2015, Buenos Aires, Argentina, July 26-27, 2015, Revised Selected Papers 4},
  pages={16--29},
  year={2016},
  organization={Springer}
}


@article{lai1985ucb,
  title={Asymptotically efficient adaptive allocation rules},
  author={Lai, Tze Leung and Robbins, Herbert},
  journal={Advances in applied mathematics},
  volume={6},
  number={1},
  pages={4--22},
  year={1985},
  publisher={Academic Press}
}


@book{lattimore2020bandit,
  title={Bandit algorithms},
  author={Lattimore, Tor and Szepesv{\'a}ri, Csaba},
  year={2020},
  publisher={Cambridge University Press}
}


@article{reinhard2019adaptive,
  title={Adaptive Estimation for Approximate k-Nearest-Neighbor Computations},
  author={LeJeune, Daniel and Baraniuk, Richard G and Heckel, Reinhard},
  journal={arXiv preprint arXiv:1902.09465},
  year={2019}
}

@article{Martinzhang2019adaptive,
  title={Adaptive Monte Carlo Multiple Testing via Multi-Armed Bandits},
  author={Zhang, Martin J and Zou, James and Tse, David},
  journal={arXiv preprint arXiv:1902.00197},
  year={2019}
}


@article{kamath2020adaptive,
  title={Adaptive learning of rank-one models for efficient pairwise sequence alignment},
  author={Kamath, Govinda and Baharav, Tavor and Shomorony, Ilan},
  journal={Advances in Neural Information Processing Systems},
  volume={33},
  pages={7513--7525},
  year={2020}
}


@misc{NCTC3000, 
title={National Collection of Type Cultures ({NCTC})- 3000}, 
url={https://www.sanger.ac.uk/resources/downloads/bacteria/nctc/}, 
journal={Public Health England reference collections - Wellcome Sanger Institute}, author={Parkhill et al, Julian}}

@misc{Wick2019, 
title={Rebaler - a reference-based long read assemblies of bacterial genomes}, 
url={https://github.com/rrwick/Rebaler}, 
author={Ryan R. Wick},
year={2019}}

@misc{PBecoli, 
title={PacBio E. Coli dataset}, 
url={https://github.com/PacificBiosciences/DevNet/wiki/E.-coli-Bacterial-Assembly}, 
author={{Pacific Biosciences Inc.}},
year={2013}}

@article{myers1986ano,
  title={AnO (ND) difference algorithm and its variations},
  author={Myers, Eugene W},
  journal={Algorithmica},
  volume={1},
  number={1-4},
  pages={251--266},
  year={1986},
  publisher={Springer}
}


@article{li2016hyperband,
  title={Hyperband: A novel bandit-based approach to hyperparameter optimization},
  author={Li, Lisha and Jamieson, Kevin and DeSalvo, Giulia and Rostamizadeh, Afshin and Talwalkar, Ameet},
  journal={arXiv preprint arXiv:1603.06560},
  year={2016}
}

@article{nowak2016batch,
  title={Top Arm Identification in Multi-Armed Bandits with Batch Arm Pulls},
  author={Jun, Kwang-Sung and Jamieson, Kevin G and Nowak, Robert D and Zhu, Xiaojin},
  booktitle={AISTATS},
  pages={139--148},
  year={2016}
}


@article{Rigollet2016batched,
  title={Batched bandit problems},
  author={Perchet, Vianney and Rigollet, Philippe and Chassang, Sylvain and Snowberg, Erik and others},
  journal={The Annals of Statistics},
  volume={44},
  number={2},
  pages={660--681},
  year={2016},
  publisher={Institute of Mathematical Statistics}
}


@inproceedings{agarwal2017learning,
  title={Learning with limited rounds of adaptivity: Coin tossing, multi-armed bandits, and ranking from pairwise comparisons},
  author={Agarwal, Arpit and Agarwal, Shivani and Assadi, Sepehr and Khanna, Sanjeev},
  booktitle={Conference on Learning Theory},
  pages={39--75},
  year={2017}
}

@article{locatelli2016optimal,
  title={An optimal algorithm for the thresholding bandit problem},
  author={Locatelli, Andrea and Gutzeit, Maurilio and Carpentier, Alexandra},
  journal={arXiv preprint arXiv:1605.08671},
  year={2016}
}

@inproceedings{kalyanakrishnan2012pac,
  title={PAC Subset Selection in Stochastic Multi-armed Bandits.},
  author={Kalyanakrishnan, Shivaram and Tewari, Ambuj and Auer, Peter and Stone, Peter},
  booktitle={ICML},
  volume={12},
  pages={655--662},
  year={2012}
}

@article{chen2017nearly,
  title={Nearly instance optimal sample complexity bounds for top-k arm selection},
  author={Chen, Lijie and Li, Jian and Qiao, Mingda},
  journal={arXiv preprint arXiv:1702.03605},
  year={2017}
}

@article{simchowitz2017simulator,
  title={The simulator: Understanding adaptive sampling in the moderate-confidence regime},
  author={Simchowitz, Max and Jamieson, Kevin and Recht, Benjamin},
  journal={arXiv preprint arXiv:1702.05186},
  year={2017}
}

@article{lejeune2019adaptive,
  title={Adaptive Estimation for Approximate k-Nearest-Neighbor Computations},
  author={LeJeune, Daniel and Baraniuk, Richard G and Heckel, Reinhard},
  journal={arXiv preprint arXiv:1902.09465},
  year={2019}
}

@inproceedings{whitehill2009whose,
  title={Whose vote should count more: Optimal integration of labels from labelers of unknown expertise},
  author={Whitehill, Jacob and Wu, Ting-fan and Bergsma, Jacob and Movellan, Javier R and Ruvolo, Paul L},
  booktitle={Advances in neural information processing systems},
  pages={2035--2043},
  year={2009}
}

@inproceedings{zhang2014spectral,
  title={Spectral methods meet EM: A provably optimal algorithm for crowdsourcing},
  author={Zhang, Yuchen and Chen, Xi and Zhou, Dengyong and Jordan, Michael I},
  booktitle={Advances in neural information processing systems},
  pages={1260--1268},
  year={2014}
}


@inproceedings{busa2013top,
  title={Top-k selection based on adaptive sampling of noisy preferences},
  author={Busa-Fekete, R{\'o}bert and Szorenyi, Balazs and Cheng, Weiwei and Weng, Paul and H{\"u}llermeier, Eyke},
  booktitle={International Conference on Machine Learning},
  pages={1094--1102},
  year={2013}
}

@article{heckel2018approximate,
  title={Approximate ranking from pairwise comparisons},
  author={Heckel, Reinhard and Simchowitz, Max and Ramchandran, Kannan and Wainwright, Martin J},
  journal={arXiv preprint arXiv:1801.01253},
  year={2018}
}

@article{heckel2019active,
  title={Active ranking from pairwise comparisons and when parametric assumptions do not help},
  author={Heckel, Reinhard and Shah, Nihar B and Ramchandran, Kannan and Wainwright, Martin J and others},
  journal={The Annals of Statistics},
  volume={47},
  number={6},
  pages={3099--3126},
  year={2019},
  publisher={Institute of Mathematical Statistics}
}

@inproceedings{szorenyi2015online,
  title={Online rank elicitation for plackett-luce: A dueling bandits approach},
  author={Sz{\"o}r{\'e}nyi, Bal{\'a}zs and Busa-Fekete, R{\'o}bert and Paul, Adil and H{\"u}llermeier, Eyke},
  booktitle={Advances in Neural Information Processing Systems},
  pages={604--612},
  year={2015}
}


@inproceedings{zhou2012learning,
  title={Learning from the wisdom of crowds by minimax entropy},
  author={Zhou, Dengyong and Basu, Sumit and Mao, Yi and Platt, John C},
  booktitle={Advances in neural information processing systems},
  pages={2195--2203},
  year={2012}
}

@inproceedings{zhou2014aggregating,
  title={Aggregating ordinal labels from crowds by minimax conditional entropy},
  author={Zhou, Dengyong and Liu, Qiang and Platt, John and Meek, Christopher},
  booktitle={International conference on machine learning},
  pages={262--270},
  year={2014}
}

@inproceedings{dalvi2013aggregating,
  title={Aggregating crowdsourced binary ratings},
  author={Dalvi, Nilesh and Dasgupta, Anirban and Kumar, Ravi and Rastogi, Vibhor},
  booktitle={Proceedings of the 22nd international conference on World Wide Web},
  pages={285--294},
  year={2013}
}

@inproceedings{chum2008near,
  title={Near Duplicate Image Detection: min-Hash and tf-idf Weighting.},
  author={Chum, Ondrej and Philbin, James and Zisserman, Andrew and others},
  booktitle={BMVC},
  volume={810},
  pages={812--815},
  year={2008}
}

@article{marccais2019locality,
  title={Locality-sensitive hashing for the edit distance},
  author={Mar{\c{c}}ais, Guillaume and DeBlasio, Dan and Pandey, Prashant and Kingsford, Carl},
  journal={Bioinformatics},
  volume={35},
  number={14},
  pages={i127--i135},
  year={2019},
  publisher={Oxford University Press}
}


@inproceedings{karger2013efficient,
  title={Efficient crowdsourcing for multi-class labeling},
  author={Karger, David R and Oh, Sewoong and Shah, Devavrat},
  booktitle={Proceedings of the ACM SIGMETRICS/international conference on Measurement and modeling of computer systems},
  pages={81--92},
  year={2013}
}

@inproceedings{liu2012variational,
  title={Variational inference for crowdsourcing},
  author={Liu, Qiang and Peng, Jian and Ihler, Alexander T},
  booktitle={Advances in neural information processing systems},
  pages={692--700},
  year={2012}
}

@article{karger2014budget,
  title={Budget-optimal task allocation for reliable crowdsourcing systems},
  author={Karger, David R and Oh, Sewoong and Shah, Devavrat},
  journal={Operations Research},
  volume={62},
  number={1},
  pages={1--24},
  year={2014},
  publisher={INFORMS}
}


@inproceedings{welinder2010multidimensional,
  title={The multidimensional wisdom of crowds},
  author={Welinder, Peter and Branson, Steve and Perona, Pietro and Belongie, Serge J},
  booktitle={Advances in neural information processing systems},
  pages={2424--2432},
  year={2010}
}

@article{raykar2010learning,
  title={Learning from crowds},
  author={Raykar, Vikas C and Yu, Shipeng and Zhao, Linda H and Valadez, Gerardo Hermosillo and Florin, Charles and Bogoni, Luca and Moy, Linda},
  journal={Journal of Machine Learning Research},
  volume={11},
  number={Apr},
  pages={1297--1322},
  year={2010}
}

@inproceedings{russo2014learning,
  title={Learning to optimize via information-directed sampling},
  author={Russo, Daniel and Van Roy, Benjamin},
  booktitle={Advances in Neural Information Processing Systems},
  pages={1583--1591},
  year={2014}
}

@inproceedings{jamieson2016non,
  title={Non-stochastic best arm identification and hyperparameter optimization},
  author={Jamieson, Kevin and Talwalkar, Ameet},
  booktitle={Artificial Intelligence and Statistics},
  pages={240--248},
  year={2016}
}

@article{chin2013,
  title={Nonhybrid, finished microbial genome assemblies from long-read SMRT sequencing data},
  author={Chin, Chen-Shan and Alexander, David H and Marks, Patrick and Klammer, Aaron A and Drake, James and Heiner, Cheryl and Clum, Alicia and Copeland, Alex and Huddleston, John and Eichler, Evan E and others},
  journal={Nature methods},
  volume={10},
  number={6},
  pages={563},
  year={2013},
  publisher={Nature Publishing Group}
}

@article{li2016minimap,
  title={Minimap and miniasm: fast mapping and de novo assembly for noisy long sequences},
  author={Li, Heng},
  journal={Bioinformatics},
  volume={32},
  number={14},
  pages={2103--2110},
  year={2016},
  publisher={Oxford University Press}
}

@article{li2018minimap2,
  title={Minimap2: pairwise alignment for nucleotide sequences},
  author={Li, Heng},
  journal={Bioinformatics},
  volume={34},
  number={18},
  pages={3094--3100},
  year={2018},
  publisher={Oxford University Press}
}


@book{mmds,
  title={Mining of massive datasets},
  author={Leskovec, Jure and Rajaraman, Anand and Ullman, Jeffrey David},
  year={2014},
  publisher={Cambridge university press}
}

@inproceedings{manber1994finding,
  title={Finding Similar Files in a Large File System.},
  author={Manber, Udi and others},
  booktitle={Usenix Winter},
  volume={94},
  pages={1--10},
  year={1994}
}

@inproceedings{broder1997resemblance,
  title={On the resemblance and containment of documents},
  author={Broder, Andrei Z},
  booktitle={Proceedings. Compression and Complexity of SEQUENCES 1997 (Cat. No. 97TB100171)},
  pages={21--29},
  year={1997},
  organization={IEEE}
}

@article{broder2000min,
  title={Min-wise independent permutations},
  author={Broder, Andrei Z and Charikar, Moses and Frieze, Alan M and Mitzenmacher, Michael},
  journal={Journal of Computer and System Sciences},
  volume={60},
  number={3},
  pages={630--659},
  year={2000},
  publisher={Elsevier}
}


@article{vaser2017fast,
  title={Fast and accurate de novo genome assembly from long uncorrected reads},
  author={Vaser, Robert and Sovi{\'c}, Ivan and Nagarajan, Niranjan and {\v{S}}iki{\'c}, Mile},
  journal={Genome research},
  volume={27},
  number={5},
  pages={737--746},
  year={2017},
  publisher={Cold Spring Harbor Lab}
}

@article{SmithWaterman,
  title={Identification of common molecular subsequences},
  author={Smith, Temple F and Waterman, Michael S},
  journal={Journal of molecular biology},
  volume={147},
  number={1},
  pages={195--197},
  year={1981},
  publisher={Elsevier Science}
}


@article{NeedlemanWunch,
  title={A general method applicable to the search for similarities in the amino acid sequence of two proteins},
  author={Needleman, Saul B and Wunsch, Christian D},
  journal={Journal of molecular biology},
  volume={48},
  number={3},
  pages={443--453},
  year={1970},
  publisher={Elsevier}
}

@article{pacbio_errorRate,
  title={Comprehensive comparison of Pacific Biosciences and Oxford Nanopore Technologies and their applications to transcriptome analysis},
  author={Weirather, Jason L and de Cesare, Mariateresa and Wang, Yunhao and Piazza, Paolo and Sebastiano, Vittorio and Wang, Xiu-Jie and Buck, David and Au, Kin Fai},
  journal={F1000Research},
  volume={6},
  year={2017},
  publisher={Faculty of 1000 Ltd}
}


@article{sarmashghi2019skmer,
  title={Skmer: assembly-free and alignment-free sample identification using genome skims},
  author={Sarmashghi, Shahab and Bohmann, Kristine and Gilbert, M Thomas P and Bafna, Vineet and Mirarab, Siavash},
  journal={Genome biology},
  volume={20},
  number={1},
  pages={34},
  year={2019},
  publisher={BioMed Central}
}

@article{denver2016genome,
  title={Genome skimming: a rapid approach to gaining diverse biological insights into multicellular pathogens},
  author={Denver, Dee R and Brown, Amanda MV and Howe, Dana K and Peetz, Amy B and Zasada, Inga A},
  journal={PLoS Pathogens},
  volume={12},
  number={8},
  pages={e1005713},
  year={2016},
  publisher={Public Library of Science}
}

@article{jain2018fast_mashmap,
  title={A fast adaptive algorithm for computing whole-genome homology maps},
  author={Jain, Chirag and Koren, Sergey and Dilthey, Alexander and Phillippy, Adam M and Aluru, Srinivas},
  journal={Bioinformatics},
  volume={34},
  number={17},
  pages={i748--i756},
  year={2018},
  publisher={Oxford University Press}
}

@article{buldygin2013sub,
  title={The sub-Gaussian norm of a binary random variable},
  author={Buldygin, V and Moskvichova, K},
  journal={Theory of probability and mathematical statistics},
  volume={86},
  pages={33--49},
  year={2013}
}

@article{tiwari2020banditpam,
  title={Banditpam: Almost linear time k-medoids clustering via multi-armed bandits},
  author={Tiwari, Mo and Zhang, Martin J and Mayclin, James and Thrun, Sebastian and Piech, Chris and Shomorony, Ilan},
  journal={Advances in Neural Information Processing Systems},
  volume={33},
  pages={10211--10222},
  year={2020}
}


@article{antkowiak2020low,
  title={Low cost DNA data storage using photolithographic synthesis and advanced information reconstruction and error correction},
  author={Antkowiak, Philipp L and Lietard, Jory and Darestani, Mohammad Zalbagi and Somoza, Mark M and Stark, Wendelin J and Heckel, Reinhard and Grass, Robert N},
  journal={Nature communications},
  volume={11},
  number={1},
  pages={5345},
  year={2020},
  publisher={Nature Publishing Group UK London}
}

@article{morrison1997effects,
  title={Effects of nucleotide sequence alignment on phylogeny estimation: a case study of 18S rDNAs of apicomplexa.},
  author={Morrison, David A and Ellis, John T},
  journal={Molecular biology and evolution},
  volume={14},
  number={4},
  pages={428--441},
  year={1997}
}

@article{bork1998predicting,
  title={Predicting functions from protein sequences—where are the bottlenecks?},
  author={Bork, Peer and Koonin, Eugene V},
  journal={Nature genetics},
  volume={18},
  number={4},
  pages={313--318},
  year={1998},
  publisher={Nature Publishing Group US New York}
}

@article{ju2021copulanet,
  title={CopulaNet: Learning residue co-evolution directly from multiple sequence alignment for protein structure prediction},
  author={Ju, Fusong and Zhu, Jianwei and Shao, Bin and Kong, Lupeng and Liu, Tie-Yan and Zheng, Wei-Mou and Bu, Dongbo},
  journal={Nature communications},
  volume={12},
  number={1},
  pages={2535},
  year={2021},
  publisher={Nature Publishing Group UK London}
}

@article{edgar2004muscle,
  title={MUSCLE: multiple sequence alignment with high accuracy and high throughput},
  author={Edgar, Robert C},
  journal={Nucleic acids research},
  volume={32},
  number={5},
  pages={1792--1797},
  year={2004},
  publisher={Oxford University Press}
}

@article{katoh2007parttree,
  title={PartTree: an algorithm to build an approximate tree from a large number of unaligned sequences},
  author={Katoh, Kazutaka and Toh, Hiroyuki},
  journal={Bioinformatics},
  volume={23},
  number={3},
  pages={372--374},
  year={2007},
  publisher={Oxford University Press}
}

@article{sievers2011fast,
  title={Fast, scalable generation of high-quality protein multiple sequence alignments using Clustal Omega},
  author={Sievers, Fabian and Wilm, Andreas and Dineen, David and Gibson, Toby J and Karplus, Kevin and Li, Weizhong and Lopez, Rodrigo and McWilliam, Hamish and Remmert, Michael and S{\"o}ding, Johannes and others},
  journal={Molecular systems biology},
  volume={7},
  number={1},
  pages={539},
  year={2011},
  publisher={John Wiley \& Sons, Ltd Chichester, UK}
}


@inproceedings{mirarab2014pasta,
  title={PASTA: ultra-large multiple sequence alignment},
  author={Mirarab, Siavash and Nguyen, Nam and Warnow, Tandy},
  booktitle={Research in Computational Molecular Biology: 18th Annual International Conference, RECOMB 2014, Pittsburgh, PA, USA, April 2-5, 2014, Proceedings 18},
  pages={177--191},
  year={2014},
  organization={Springer}
}

@article{mirarab2015pasta,
  title={PASTA: ultra-large multiple sequence alignment for nucleotide and amino-acid sequences},
  author={Mirarab, Siavash and Nguyen, Nam and Guo, Sheng and Wang, Li-San and Kim, Junhyong and Warnow, Tandy},
  journal={Journal of Computational Biology},
  volume={22},
  number={5},
  pages={377--386},
  year={2015},
  publisher={Mary Ann Liebert, Inc. 140 Huguenot Street, 3rd Floor New Rochelle, NY 10801 USA}
}

@article{cannone2002comparative,
  title={The comparative RNA web (CRW) site: an online database of comparative sequence and structure information for ribosomal, intron, and other RNAs},
  author={Cannone, Jamie J and Subramanian, Sankar and Schnare, Murray N and Collett, James R and D'Souza, Lisa M and Du, Yushi and Feng, Brian and Lin, Nan and Madabusi, Lakshmi V and M{\"u}ller, Kirsten M and others},
  journal={BMC bioinformatics},
  volume={3},
  pages={1--31},
  year={2002},
  publisher={Springer}
}


@inproceedings{karnin2013almost,
  title={Almost optimal exploration in multi-armed bandits},
  author={Karnin, Zohar and Koren, Tomer and Somekh, Oren},
  booktitle={International conference on machine learning},
  pages={1238--1246},
  year={2013},
  organization={PMLR}
}

@book{rajaraman2011mining,
  title={Mining of massive datasets},
  author={Rajaraman, Anand and Ullman, Jeffrey David},
  year={2011},
  publisher={Cambridge University Press}
}

@article{jaccard1912distribution,
  title={The distribution of the flora in the alpine zone. 1},
  author={Jaccard, Paul},
  journal={New phytologist},
  volume={11},
  number={2},
  pages={37--50},
  year={1912},
  publisher={Wiley Online Library}
}

@inproceedings{jamieson2014best,
  title={Best-arm identification algorithms for multi-armed bandits in the fixed confidence setting},
  author={Jamieson, Kevin and Nowak, Robert},
  booktitle={2014 48th Annual Conference on Information Sciences and Systems (CISS)},
  pages={1--6},
  year={2014},
  organization={IEEE}
}

@article{mirarab2011fastsp,
  title={FastSP: linear time calculation of alignment accuracy},
  author={Mirarab, Siavash and Warnow, Tandy},
  journal={Bioinformatics},
  volume={27},
  number={23},
  pages={3250--3258},
  year={2011},
  publisher={Oxford University Press}
}

@article{Indelible2009,
author = {Fletcher, William and Yang, Ziheng},
year = {2009},
month = {06},
pages = {1879-88},
title = {INDELible: A Flexible Simulator of Biological Sequence Evolution},
volume = {26},
journal = {Molecular biology and evolution},
doi = {10.1093/molbev/msp098}
}

@article{Liu2009,
author = {Liu, Kevin and Raghavan, Sindhu and Nelesen, Serita and Linder, C. and Warnow, Tandy},
year = {2009},
month = {07},
pages = {1561-4},
title = {Rapid and Accurate Large-Scale Coestimation of Sequence Alignments and Phylogenetic Trees},
volume = {324},
journal = {Science (New York, N.Y.)},
doi = {10.1126/science.1171243}
}

@article{ROSE1998,
author = {Stoye, Jens and Evers, Dirk and Meyer, Folker},
year = {1998},
month = {03},
pages = {},
title = {ROSE: generating sequence families},
volume = {14},
journal = {Bioinformatics, 14(2), pp. 157-163},
doi = {10.1093/bioinformatics/14.2.157}
}'

@article{Spearman2015ThePA,
  title={The proof and measurement of association between two things.},
  author={C. Spearman},
  journal={International journal of epidemiology},
  year={2015},
  volume={39 5},
  pages={
          1137-50
        },
  %url={https://api.semanticscholar.org/CorpusID:14780428}
}'
